# Supplementary material for: Long-Term Cardiovascular Mortality among 80,042 Older Patients with Bladder Cancer
Source: Cancers (Basel). 2022 Sep 21;14(19):4572. doi: 10.3390/cancers14194572 (PMC9559628; doi:10.3390/cancers14194572)
Supplement: Supplementary file 1 [file cancers-14-04572-s001.zip]

Archive with 1 entries (1 files):
- cancers-1903911-supplementary.pdf
